# Supplementary material for: Epigenetic dynamics of monocyte-to-macrophage differentiation
Source: Epigenetics Chromatin. 2016 Jul 29;9:33. doi: 10.1186/s13072-016-0079-z (PMC4967341; doi:10.1186/s13072-016-0079-z)
Supplement: Supplementary file 5 — 10.1186/s13072-016-0079-z Overview over all identified DMRs and their characteristics. [file 13072_2016_79_MOESM5_ESM.xlsx]

## Sheet: DMRs
#	Dist (l)	Symbol (l)	Symbol (r)	Dist (r)	Ø Diff	#CpG	Length (bp)	Location	Overlap with CGI (bp)	Position relative to exon	Histone marks cluster	Fantom predicted enhancer target	Overlap withgained NOMEseq peak (bp)	Overlap with lost NOMEseq peak (bp)	Encode transcription factor binding ChIP-seq (tnx)
1	35180.0	FEM1B	ITGA11*	119172.0	0.40	26	1151	chr15:68604745-68605895	0	adjacent intronic	1		1023	0	EGR1, RAD21, ZNF263
2	76913.5	CHRAC1	AGO2*	46652.5	0.49	24	754	chr8:141598617-141599370	0		2	TRAPPC9 , CHRAC1 , EIF2C2	466	0	MAFF, MAFK, EBF1, JUN, MEF2A, TCF3, BCL3, PAX5, NR3C1, POU2F2, BATF, BHLHE40, ATF2, MAFK, PRDM1, RUNX3, JUND, BCL11A, TAF1, IRF4, MEF2C, GTF2F1, SP1, NFIC, MAZ, YY1, RELA, TBL1XR1, MXI1, SIN3AK20, EGR1, FOSL2, CREB1, FOS, EP300, CEBPB, CHD2, FOXP2, TBP, MAX, MYC, STAT3, USF1, FOXM1, NFATC1, PML, TCF12, POLR2A, MTA3, TCF7L2, ZNF263, TFAP2A, STAT1, TCF3, TFAP2C, SMARCC1, E2F1
3	-47793.5	ASAP1	ADCY8	549135.5	0.38	25	1638	chr8:131502881-131504518	0		1		1574	0	EGR1, NR3C1, POLR2A, STAT3, JUN, NR3C1, CTCF
4	-135997.0	PID1	DNER*	307232.0	0.36	26	1697	chr2:230271206-230272902	0	exon	1		912	0	NR3C1, E2F4, CREB1, SIN3AK20, BHLHE40, MAX, MAFK, REST, YY1, CEBPB, USF1, MXI1, USF2, FOXA1, TCF7L2, NR3C1, E2F6, JUND, FOSL2, JUN, RCOR1, TCF12, FOS, ATF3, MYC, STAT3, EP300, SMARCC2, KAP1, GABPA, POLR2A
5	12027.0	WDR81*	SERPINF2	-5978.0	0.40	25	851	chr17:1639726-1640576	0	adjacent intronic	2		790	0	EGR1, ZBTB7A, SRF, HDAC2, SREBP1, FOSL2, MAFK, CEBPD, FOXA2, NR3C1, FOXA1, MAFF, JUND, RXRA, HNF4G, BHLHE40, HNF4A, MAX, MYC, REST, ARID3A, ESRRA, TEAD4, MXI1, SP1, EGR1, RAD21, TAF1, YY1, POLR2A, SMC3, TCF12, RCOR1, POU2F2, CHD2, SPI1, ZNF143, EBF1, TBL1XR1, NFIC, PAX5, EP300, MAZ, FOXP2, CTCF, RELA, STAT1, SIN3AK20, NR2F2, EP300, PML, MYBL2, CEBPB, USF1, NFIC, HNF4A, HNF4G, ESRRA, FOXA1, BHLHE4…
6	2711.0	LOC101928093	DUSP1	12987.0	0.34	24	1035	chr5:172184699-172185733	0		1		1041	0	RAD21, STAT3, CREB1, CEBPB, RFX5, FOSL1, CTCF, FOSL2, JUND, NFYB, JUN, RCOR1, TBP, MYC, FOS, NFYA, JUNB, GABPA, MAX, MAFK, TAF1, POLR2A, GATA2
7	72834.5	ARID5B	ARID5B*	-74.5	0.33	27	1162	chr10:63808314-63809475	0	exon	1		709	0	CHD2, EP300, TBL1XR1, MXI1, TEAD4, NFIC, ARID3A, FOXA1, CEBPB, EGR1, NR3C1, FOSL1, MYC, RCOR1, FOXP2, MAZ, RAD21, PML, FOSL2, MYBL2, YY1, E2F6, JUND, FOS, MXI1, REST, UBTF, TBP, USF1, USF2, PPARGC1A, TCF12, SP1, MAX, ZNF263, TCF7L2, BHLHE40, TAF1, FOXA2, SIN3AK20, FOXA1, EP300, MBD4, RBBP5, POLR2A, KAP1
8	1218.5	POLD1*	SPIB	-33396.5	0.42	21	576	chr19:50888510-50889085	0		3	ACPT , LOC342918	369	0	CHD1, EGR1, ZNF263
9	-11509.0	MFSD12	HMG20B	-3851.0	0.33	23	783	chr19:3568700-3569482	0		1		0	0	RCOR1, BHLHE40, FOS, USF2, CEBPB, SRF, MAX, TFAP2A, MXI1, EP300, NR2F2, TFAP2C, ATF1, MYC, BRCA1, MAFK, TBP, JUN, STAT3, CHD2, ELK4, TCF7L2, JUND, GTF2F1, POLR2A
10	705495.0	LINC00595	ZMIZ1-AS1*	94626.0	0.54	17	879	chr10:80732140-80733018	0		1	ZMIZ1 , PPIF	755	0	MAZ, RXRA, GATA2, HNF4G, REST, HNF4A, RAD21, HSF1, REST, MAX, ZBTB7A, TAF1, RCOR1, ESR1, ATF3, HDAC8, HMGN3, HDAC2, FOXP2, NFE2, FOXA1, BHLHE40, FOSL1, MAFK, JUNB, MAFF, JUND, FOSL2, BACH1, JUN, MXI1, FOS, UBTF, MAZ, E2F6, SP1, RXRA, EP300, CCNT2, TFAP2C, TFAP2A, FOXA2, TBP, REST, BCL3, TCF12, TEAD4, RBBP5, BHLHE40, SMARCB1, SMARCC1, SAP30, USF1, HDAC1, E2F6, PHF8, KDM5B, HDAC2, E2F1, MXI1, MAX, …
11	-32392.5	FGR	IFI6*	4604.5	0.39	20	754	chr1:27993743-27994496	0		1		104	325	YY1, MAZ, ZBTB7A, FOS, JUNB, MAX, ATF3, FOSL1, JUND, FOS, TBP
12	105674.0	C16orf45	MIR6506	3156.0	0.34	23	1061	chr16:15701266-15702326	0	adjacent intronic	2		1235	0	RXRA, MXI1, NR3C1, USF1, MAFK, RAD21, JUN, SMC3, CEBPB, FOS, JUND, FOXA2, FOXA1, FOSL2, MYBL2, RXRA, TEAD4, MBD4, EP300
13	5160.0	LIMK1*	MIR590	-76060.0	0.42	18	921	chr7:73512185-73513105	0		2		718	0	USF1, CEBPB, EP300, USF2, JUND, SETDB1, POLR2A, TCF7L2, JUN, GTF2F1, REST, TAF1, RAD21, POLR2A, FOS, NR3C1, MYC, MAX, TFAP2C, TFAP2A, RPC155, SMARCB1
14	10087.5	LOC283575	LOC102724190	25055.5	0.37	22	998	chr14:77516980-77517977	0		1		1267	0	EP300, REST, ESR1, MYC, NR3C1
15	1044.5	UPP1*	ABCA13	-81161.5	0.41	23	298	chr7:48129746-48130043	215	exon	3		258	0	FOXP2, CTCF, SIN3AK20, TCF7L2, TAF1, POLR2A
16	54345.5	PPARG*	TSEN2	-78584.5	0.30	20	772	chr3:12446960-12447731	0	exon	1		345	0	SPI1, NR2F2, NR3C1, TAF1, HNF4G, RAD21, ATF1, CEBPB, HNF4A, JUNB, MAZ, SMC3, BHLHE40, ATF3, FOSL1, MAX, FOXP2, CBX3, FOS, BRCA1, RXRA, CEBPD, USF2, TBL1XR1, HDAC2, TEAD4, E2F6, SMARCC2, RCOR1, ELF1, MAFK, HMGN3, FOSL2, ARID3A, SETDB1, UBTF, JUN, MYC, EGR1, NFYA, JUND, MAFF, MXI1, GATA3, CCNT2, TFAP2A, GTF2F1, TRIM28, GABPA, SMARCA4, TBP, RFX5, TCF12, GATA2, TFAP2C, CHD2, KAP1, TCF7L2, MYBL2, SMAR…
17	29801.0	TMEM43	XPC*	23932.0	0.42	13	1055	chr3:14195713-14196767	0		2		932	0	ZNF263
18	66311.0	IQCE	TTYH3	-6686.0	0.31	19	645	chr7:2664594-2665238	0		1		348	0	GTF3C2, TBP, REST, YY1, E2F6, E2F4, TAF1, CEBPB, JUND, MAX, BHLHE40, MYC, STAT3, FOS, JUN, UBTF, POLR2A, KDM5B
19	392268.5	FOXB1	ANXA2*	1496.5	0.37	18	804	chr15:60688287-60689090	0		3		645	0	FOXA1, GATA3, TEAD4, EP300, POU5F1, SP1, SIN3AK20, ETS1, WRNIP1, STAT5A, CHD1, SAP30, PML, TCF12, POLR2A
20	-30991.0	SBNO2	SBNO2*	11018.0	0.44	18	443	chr19:1163043-1163485	19		2		311	0	POU2F2
21	16511.0	G6PC3	HDAC5*	36406.0	0.42	17	475	chr17:42164371-42164845	0		2		213	0	FOSL2, JUN, RCOR1, CHD2, FOS, EP300, FOXA2, FOXA1, JUND, TCF7L2, CEBPB, REST, EGR1, FOXP2, TBP, BCL3, JUNB, BHLHE40, E2F6, MAX, MXI1, TAF1, RAD21, SIN3AK20, MYC, SAP30, POLR2A, HDAC1, RBBP5, JUND, EGR1, SP1, ZNF263, ZBTB7A
22	57530.5	FDFT1	CTSB*	1463.5	0.32	19	432	chr8:11723967-11724398	0		3		100	0	RAD21, CTCF, ZBTB7A, JUND, FOS, FOSL2, BHLHE40, NR2F2, POLR2A
23	-14855.0	C1orf122	MTF1*	36572.0	0.32	17	1381	chr1:38288030-38289410	0	exon	2		0	0	RUNX3, FOS, STAT3, MAFK
24	364538.5	JARID2	DTNBP1*	49665.5	0.34	17	720	chr6:15613264-15613983	0		2		247	0	SPI1, EBF1, EGR1, TBP, RUNX3, JUND, RELA, ATF2, TEAD4, NFIC, RPC155
25	-2415.0	ZBTB22	DAXX*	2659.0	0.39	14	651	chr6:33287809-33288459	0	exon	2		284	0	ZNF263, ATF3, MAFK, MEF2A, CEBPB, STAT3, EGR1, REST, MYC, JUN, JUNB, FOS, EP300, GATA2, TCF7L2, GATA3, E2F1, RCOR1, JUND, POLR2A
26	-43585.5	SMAD7	MIR4744	55471.5	0.38	17	582	chr18:46520376-46520957	0		1		645	0	FOXA1, FOXA2, EP300, BHLHE40, POLR2A
27	82316.5	FLJ44511	LOC101926963	-137.5	0.36	19	352	chr7:642168-642519	0		3		271	0	CTCF, ZBTB7A, BCL3, E2F6, RUNX3, MAZ, EGR1, KDM5B, MAX, ELF1, SP1, EBF1, TAF1, YY1, EP300, STAT5A, MYC, PML, CCNT2, TBP, HNF4G, HNF4A, POLR2A, E2F6
28	67713.5	ETV6*	RNU6-19P	208606.5	0.32	18	1104	chr12:11869949-11871052	0		2		991	0	GATA2, CEBPB, FOXP2, POLR2A, KAP1, BATF, CEBPB, SMC3, IRF4, RUNX3, BCL3, EP300, MXI1, EBF1, MAZ, ATF2, NFIC, TBP, HNF4G, HNF4A, POU2F2
29	56845.5	MAPK1IP1L	LGALS3	-20727.5	0.35	18	740	chr14:55574837-55575576	0		1	GCH1 , MAPK1IP1L , FBXO34 , FBXO34 , LGALS3	633	0	RAD21, FOXP2, TBP, TAF1, MYC, GABPA, MYBL2, MXI1, EGR1, ZNF217, TCF12, UBTF, JUNB, E2F6, ZKSCAN1, BATF, CBX3, FOSL2, MAX, ZNF143, RUNX3, TCF7L2, ATF3, REST, RAD21, CEBPB, MAZ, FOS, FOSL1, USF2, EBF1, MYC, JUND, JUN, RFX5, TAF1, EP300, TBP, POLR2A, TFAP2A, TFAP2C, KAP1
30	62903.5	BAIAP2*	MIR657	27323.5	0.33	17	510	chr17:79071595-79072104	0		1		501	0	CTCF, SMARCB1, ETS1, TCF7L2, KDM5B, PHF8, SIN3AK20, HDAC1, RBBP5, POLR2A, USF1, ATF3, BHLHE40, SP1, EP300, EGR1, RXRA, MAX, MAZ, FOSL1, FOS, MYC, JUNB, FOSL2, JUND
31	209373.5	ASAP2	ITGB1BP1*	7376.5	0.36	18	830	chr2:9555852-9556681	0		2		589	0
32	-7584.0	SYNE3	SCARNA13	50209.0	0.30	16	791	chr14:95949362-95950152	0		2		456	0	TCF3, FOSL2, FOXP2, BCL3, JUND, MYC, FOS, RAD21, REST, JUN, EP300, JUNB, MAX, CEBPB, SMARCC1, SMARCB1, POLR2A, KAP1, GATA2
33	-14884.0	MIR23A	MIR181C	-23155.0	0.40	14	571	chr19:13962072-13962642	0		3		256	80	EBF1, ESR1, SMC3, CHD2, RAD21, BHLHE40, FOSL1, EGR1, JUNB, CREB1, JUND, NR3C1, CEBPB, REST, MYC, FOSL2, MAX, TCF12, SIN3AK20, JUN, MXI1, CEBPD, RCOR1, TCF7L2, SP1, EP300, SMARCB1, CBX3, YY1, HDAC2, CCNT2, MAZ, TEAD4, GABPA, ATF3, TFAP2A, ZBTB33, SMARCC1, SMARCA4, TFAP2C, TAF1, FOS, ZBTB7A, EGR1, CEBPB, HMGN3, POLR2A
34	-1659.0	SDCBP2-AS1*	SDCBP2-AS1*	1707.0	0.40	14	1119	chr20:1307613-1308731	0		2	SDCBP2	674	0	NR3C1, EGR1, FOS, RAD21, POLR2A, CEBPB, MXI1, MAZ, NFIC, SIN3AK20
35	-19229.0	RBM47	NSUN7	-100801.0	0.33	13	845	chr4:40650690-40651534	0		1	RBM47	685	0	USF1, USF2, MAX, RELA, RUNX3, MAFF, MAFK
36	1217.5	SEPT9*	SEPT9*	-5263.5	0.31	16	486	chr17:75278466-75278951	0		1		0	0	ZNF143, SMARCC1, EZH2, RCOR1, WRNIP1, SIN3A, BATF, RUNX3, MEF2C, MEF2A, FOS, EGR1, STAT3, RELA, SP1, IRF4, EBF1, BCL3, ATF2, NFIC, YY1, SIN3AK20, NFATC1, POLR2A, MAX, TEAD4, MTA3, EP300
37	-95548.0	MIR4655	MAD1L1*	293146.0	0.34	14	433	chr7:1979221-1979653	0		3		405	0	YY1
38	-29330.0	PRKAG2*	PRKAG2*	-32839.0	0.42	17	761	chr7:151540907-151541667	0		2	RHEB , PRKAG2 , PRKAG2	685	0	REST, FOXA2, FOXA1, STAT3, FOSL2, ARID3A, JUND, JUN, MYC, SP1, CEBPB, ATF3, USF2, ZBTB33, BHLHE40, MAX, TCF12, EP300
39	-136477.0	UCK1	RAPGEF1*	42090.0	0.33	15	851	chr9:134542714-134543564	0		2	FAM78A , RAPGEF1	684	0	SPI1, PBX3, USF2, USF1, EGR1, MXI1, MAX, NFYB, MAFK, YY1, TAF1, POLR2A, CHD1
40	21994.0	DPYSL2*	ADRA1A	265008.0	0.34	13	855	chr8:26457487-26458341	0		2		49	0	EGR1
41	188922.0	GTF2IRD1	GTF2I	-14949.0	0.38	17	575	chr7:74056754-74057328	0		1		514	0
42	-36699.5	PIK3CB*	PIK3CB*	15038.5	0.33	15	930	chr3:138462698-138463627	0		2		299	657	FOSL1, FOS, JUND, SPI1
43	1172.5	NCLN*	CELF5	-37653.5	0.33	13	340	chr19:3186877-3187216	0		3		0	0	EGR1, ZBTB7A
44	-52804.5	KLF9	MIR204	342622.5	0.30	14	1442	chr9:73081657-73083098	0		1		1584	0	CEBPB, MYC, STAT3, FOS, RAD21, CTCF, POLR2A, JUNB
45	50944.5	HGSNAT*	POTEA	-101048.5	0.31	13	816	chr8:43046128-43046943	0	exon	2		0	0	MAFK, MAFF, BATF, MYC, JUN, RELA, FOS, FOSL2, MAFK, NR3C1, POLR2A
46	-2955.0	THAP4*	THAP4*	16854.0	0.30	15	657	chr2:242559543-242560199	0		2		0	0	FOSL1, ATF3, EGR1, BCL3, TCF3, ZBTB7A, POU2F2, JUND, JUN, FOS, FOSL2, STAT5A, NFATC1, CEBPB, JUNB, POLR2A, SETDB1
47	2106.5	MIR21	TUBD1	49573.5	0.31	17	908	chr17:57920279-57921186	0		3		513	0	SIX5, CCNT2, JUND, BCLAF1, IKZF1, ATF2, SPI1, ELF1, ELK4, GTF3C2, ZKSCAN1, BATF, PBX3, POU2F2, CHD1, USF2, MAFK, FOSL1, RUNX3, STAT5A, SMC3, YY1, BRCA1, IRF4, FOXM1, GATA2, ARID3A, FOXA1, TAF1, BCLAF1, CEBPB, NFYB, MAX, RELA, GTF2F1, ATF3, JUNB, MYC, TBP, GATA3, ESR1, CCNT2, TEAD4, FOS, RFX5, JUND, STAT3, HMGN3, SIX5, MXI1, JUN, TFAP2C, CHD2, TAF7, FOSL2, TFAP2A, MYBL2, USF1, GABPA, NFIC, FAM48A,…
48	15954.0	AIRN*	AIRN*	22612.0	0.31	15	927	chr6:160405621-160406547	0		3		472	0	JUND, SP1, USF1, KAP1, CEBPB, ATF1, SETDB1, POLR2A, BHLHE40
49	-43482.0	IL22RA2	IFNGR1*	2300.0	0.36	13	635	chr6:137537950-137538584	0		3		310	0	USF1, TBP, MXI1, FOS, MAFK, STAT3, MYC, KAP1, NFATC1, POLR2A
50	-919.0	CCDC57	MIR6787	-14673.0	0.48	11	331	chr17:80171443-80171773	0		3		252	0	TAF1, USF1, BHLHE40, USF2, PAX5, TBP, MAX, NFYB, RUNX3, EGR1, REST, EBF1, CEBPB, RELA, E2F6, MYC, MAZ, BCL3, SIN3AK20, ZNF263, POLR2A
51	-170690.5	YWHAQ	TAF1B	-41695.5	0.32	15	504	chr2:9941623-9942126	0		1		137	0	MYC, MAX, GABPA, ZBTB7A, RXRA, ELF1, PHF8, KDM5B, POLR2A, CEBPB, FOS, MYC, CHD2, TFAP2C, RAD21, EP300, ZBTB7A, STAT3, YY1, REST, TFAP2A, FOSL2
52	710463.5	LINC00595	ZMIZ1-AS1*	89657.5	0.31	14	932	chr10:80737082-80738013	0		1	ZMIZ1 , PPIF	394	0	USF1, POLR2A, ESR1, TEAD4, SP1, TBP, MAZ, SMC3, TFAP2C, RXRA, POLR2A, HDAC2, PPARGC1A, CEBPB, STAT3, TFAP2A, EP300, RCOR1, FOS, MAX, E2F4, JUND, MYC, GATA3, USF2, REST, FOSL2, ZNF217, TCF7L2, GTF2F1, ELK1, PAX5
53	-45261.5	CTBS	LINC01461	1289.5	0.39	9	524	chr1:85085163-85085686	0		1		411	0	ELF1, STAT3, SPI1, TAF1, ZNF143, STAT1, RAD21, NR3C1, EP300, JUN, EGR1, FOS, GATA2, TCF7L2, GATA3, POLR2A, FOS, EGR1
54	34621.0	TBC1D14*	TBC1D14*	-42773.0	0.37	12	307	chr4:6945962-6946268	0		3		270	0
55	-1455.5	MIR1249	KIAA0930*	9991.5	0.31	12	284	chr22:45598214-45598497	0		2		295	0
56	1617.5	DCLRE1B*	HIPK1-AS1	22348.5	0.31	10	364	chr1:114449350-114449713	0	adjacent intronic	3		177	0	FOS
57	-11963.0	NOTCH3	EPHX3	19476.0	0.38	13	419	chr19:15323546-15323964	0		1		265	0
58	11500.5	ARID3A*	WDR18	-46790.5	0.37	12	320	chr19:937377-937696	0		2		180	0	SPI1, RUNX3, TCF3, TCF12, SP1
59	-43449.5	CLEC4E	AICDA	28434.5	0.31	9	462	chr12:8736777-8737238	0		1		501	0	RAD21, CTCF
60	15807.0	MAFF	TMEM184B	53837.0	0.38	13	341	chr22:38614663-38615003	0		1	MICALL1 , TMEM184B , TMEM184B , CSNK1E , MAFF , MAFF	209	0	MAFK, MAFF, E2F4, STAT1, REST, ESR1, TEAD4, STAT3, RAD21, RUNX3, FOXA2, EGR1, TBP, FOXA1, FOXP2, PAX5, HDAC2, BACH1, EBF1, CREB1, ELF1, JUN, E2F1, GATA3, SP1, JUND, BCL3, TCF7L2, NR3C1, MYC, RELA, MAZ, ZBTB7A, TAF1, FOS, MXI1, MAX, FOSL2, YY1, TAF7, ATF3, EP300, GABPA, E2F6, TCF12, SMARCB1, TFAP2A, POLR2A, TFAP2C
61	-44795.5	RAB14	GSN-AS1	-21218.5	0.33	12	886	chr9:124008718-124009603	0		1		837	0	FOS, JUN, JUND, CTCF, EGR1, MYC, CEBPB, MAX
62	-72203.5	MIR4655	MAD1L1*	316490.5	0.34	12	188	chr7:1955999-1956186	0		1		0	0
63	119139.0	ADIPOR2	LRTM2	-10047.0	0.41	10	413	chr12:1919179-1919591	0	exon	3		0	320	NR3C1, FOXA1, FOS, FOSL2, JUND
64	-20077.5	AMZ2P1	GNA13	60111.5	0.36	11	496	chr17:62991533-62992028	0		1	DDX5 , CEP95 , GNA13	385	0	RCOR1
65	-243.0	ACP5*	ACP5*	796.0	0.36	11	387	chr19:11688603-11688989	0	exon	3		97	0	EBF1, USF1, ZEB1, NR2C2, FOXP2, ZNF263, IRF1, E2F6, MYC
66	-1086.0	HS1BP3-IT1	HS1BP3	57470.0	0.31	12	459	chr2:20793165-20793623	0		1	APOB	292	0	STAT3, USF2, BHLHE40, MYC, ELF1, TBP, HDAC2, CEBPB, ZBTB7A, PPARGC1A, SMC3, NR3C1, CEBPD, SIN3AK20, MXI1, SRF, ZBTB7A, FOSL1, NR2F2, RFX5, EGR1, MAFF, FOXA1, SREBP1, FOXA2, HDAC2, MAX, SP1, MAFK, HNF4G, HNF4A, ATF3, JUND, TBL1XR1, JUN, ATF1, REST, FOSL2, YY1, CREB1, JUNB, NFIC, FOS, MBD4, MAZ, CHD2, ESRRA, RCOR1, MYBL2, UBTF, BRCA1, CBX3, MYC, RXRA, RAD21, EP300, USF1, ARID3A, BHLHE40, POLR2A, ZB…
67	3638.5	SEPT9*	SEPT9*	-50036.5	0.42	11	352	chr17:75319059-75319410	0		3	40057	188	0	SAP30, ELF1, ESR1, HMGN3, ZNF263, PHF8, CCNT2, ATF3, EGR1, TCF12, FOSL1, EBF1, RUNX3, BATF, USF1, ZBTB7A, E2F4, CREB1, MAZ, FOS, PAX5, BHLHE40, TAF1, NR2F2, REST, MAFK, ETS1, JUND, FOSL2, STAT3, SIN3AK20, MXI1, TBP, JUN, TFAP2C, JUNB, YY1, MYC, TFAP2A, UBTF, NR3C1, ESR1, ZBTB33, EP300, PML, TEAD4, TCF7L2, GABPA, RAD21, BCL3, SMARCB1, SP1, SMARCC1, CTCF, MAX, POLR2A
68	-7514.0	ITGB2-AS1*	ITGB2-AS1*	274.0	0.39	11	231	chr21:46348364-46348594	0	exon	3		0	0	CTCF, TCF7L2, MYC, EBF1, ZNF217
69	110815.0	LRSAM1	FAM129B*	6048.0	0.42	11	221	chr9:130325238-130325458	0		3		297	0	FOXA1, GATA3, FOSL2, JUN, STAT3, FOS, MYC, GATA2, CTCF, GABPA, SMARCC1
70	-114097.5	THOC2	XIAP	-12659.5	0.35	9	482	chrX:122980761-122981242	0		1		832	0	FOS, ATF1, MYC, JUN, TBP, JUNB, FOSL2, JUND, TAF1, KAP1, POLR2A
71	12752.5	STX11*	UTRN	-128466.5	-0.35	9	540	chr6:144484136-144484675	0		2		0	0	SPI1, CEBPB
72	-30547.5	APBB2*	APBB2*	326878.5	0.31	9	570	chr4:40889472-40890041	0		1		690	0	CEBPB, SIN3AK20, BCL3, TAF1, USF1
73	112359.0	DYNC1H1	HSP90AA1	10289.0	0.31	8	511	chr14:102542968-102543478	0		2		217	1	CHD2, SPI1, POLR2A
74	39211.5	GRHL1*	KLF11	-52678.5	0.30	8	340	chr2:10130833-10131172	0	adjacent intronic	1		242	0	YY1, FOXP2, POLR2A, MAFF, MAFK
75	24624.5	FGF21	BCAT2	30352.5	0.36	9	560	chr19:49283688-49284247	0		1		199	0	ATF3, FOSL1, YY1, PBX3, BATF, JUND, TBP, USF2, POLR2A, KDM5B, ARID3A, JUN, MAFK, FOS, BHLHE40, MAZ, FOXA1, FOSL2, MAFF, USF1, MYC, SIRT6, MAX, GATA2, JUNB, E2F6, SPI1, NR2F2, RUNX3, EP300, TCF7L2, PHF8, SMARCA4, GATA1
76	-673969.0	LINC01282	BCOR*	31722.0	0.38	10	385	chrX:39924805-39925189	0		2		89	0
77	20831.5	FAM20C*	WI2-2373I1.2	-116335.5	0.32	10	116	chr7:213742-213857	0		2		239	0	USF1, MAX, MYC
78	123439.0	MERTK*	TMEM87B	-33170.0	0.32	9	435	chr2:112779412-112779846	0	adjacent intronic	2		104	0	JUNB, FOSL1, ATF3, NR2F2, ATF1, MAFK, FOS, JUND, CEBPB, JUN, MAFF, EP300, TAL1, TBL1XR1, BACH1, ARID3A, STAT5A, GATA2, HDAC2, TEAD4, CBX3, TRIM28, CCNT2, RCOR1, STAT2, MYC, STAT1, PML
79	-8337.0	SLA	SLA	34370.0	0.35	7	121	chr8:134080880-134081000	0		3		152	0	CEBPB, FOS, STAT3, EGR1
80	37229.0	SRC*	NNAT	-137847.0	0.32	9	499	chr20:36011510-36012008	0	adjacent intronic	3		348	0	WRNIP1, CEBPB, MAX, E2F6, FOSL2, MYC, CREB1, ZBTB33, STAT3, EGR1, NR3C1, JUN, ATF3, REST, FOS, EP300, TCF12, POLR2A, ELF1
81	31603.5	CD300LF	CD300LF	10280.5	0.31	7	172	chr17:72698773-72698944	0		2		130	0
82	17024.0	MIDN	CIRBP-AS1	-3689.0	0.32	8	263	chr19:1265444-1265706	0		1		97	0	MYC, EGR1, ZEB1, RUNX3, TCF3, BHLHE40, REST, ATF2, CEBPD, SMC3, HNF4G, TEAD4, CEBPB, FOSL1, NR3C1, JUNB, ATF3, TCF12, ZBTB7A, RCOR1, CHD2, FOSL2, FOS, JUND, EP300, SP1, HDAC2, BACH1, CCNT2, MXI1, JUN, GABPA, SIN3AK20, MAZ, EBF1, RBBP5, POLR2A
83	-35209.0	SLC39A3	SGTA*	8071.0	0.32	9	157	chr19:2775205-2775361	0		3	GADD45B , GNA15	103	0
84	10219.5	CDKN2B-AS1*	CDKN2B-AS1*	4303.5	-0.30	12	624	chr9:22004697-22005320	0		2		0	0	RELA, USF1, CTCF, RBBP5, ZNF263, SUZ12, EZH2
85	-47712.5	LINC00622	ZNF697*	763.5	0.31	8	246	chr1:120189504-120189749	0		3		267	0	SIN3AK20, JUND, ZNF263, MAFK, JUNB, EGR1, FOS, REST, BHLHE40, POLR2A
86	99480.0	MAPK14	MAPK13	-3327.0	0.42	5	147	chr6:36094860-36095006	0		1		257	0	ELF1, EGR1, FOS, MAX
87	-62535.5	SGK1	LOC101928231	-57121.5	0.31	8	364	chr6:134701550-134701913	0		1		932	0	EGR1, RUNX3, CEBPB
88	-119652.0	ANO2	VWF*	58786.0	0.37	7	519	chr12:6174791-6175309	0		1	VAMP1 , TNFRSF1A	263	0	MAFK, POLR2A
89	13330.0	SLC6A6*	GRIP2	124445.0	0.31	7	357	chr3:14457227-14457583	0		2		0	0	STAT3, STAT1, FOS, CTCF, MAFK, POLR2A
90	-346.5	S100A11	TCHHL1	51682.5	0.34	6	134	chr1:152009791-152009924	0		3		267	0	POLR2A, STAT3, E2F1
91	84689.0	GPR107*	NCS1	-34183.0	0.31	7	221	chr9:132900563-132900783	0	exon	1		366	0	CEBPB, E2F4, FOS, ATF1, ATF3, EGR1, CBX3, E2F6, JUND, MAX, JUN, EP300, FOXP2, RCOR1, MYC, MAZ, JUNB, CHD2, POLR2A, ZNF143, ZNF263, YY1
92	-34378.0	APRT	GALNS*	10654.0	0.33	6	145	chr16:88912648-88912792	0		2		100	0	EGR1, USF1, JUND
93	1540.0	MTHFD2*	SLC4A5	114923.0	0.38	6	145	chr2:74427157-74427301	0		3		310	0	SAP30, SIN3AK20, EGR1, STAT3, BATF, MAX, MYC, WRNIP1, RUNX3, USF2, USF1, RELA, NFIC, POLR2A, CHD1
94	-112238.5	TNRC18P1	TBC1D9*	998.5	0.38	4	304	chr4:141676321-141676624	0		3		0	0	JUN, FOS, POLR2A
95	313771.5	ELMO1-AS1	ELMO1*	42100.5	0.34	7	382	chr7:37350981-37351362	0		2	ELMO1 , ELMO1 , ELMO1	128	0	RFX5, FOS, TCF3
96	-23036.5	AMN1	H3F3C	40030.5	0.43	7	566	chr12:31904862-31905427	0		1		36	163	PAX5, SPI1, RUNX3, NR2F2, MAFK, WRNIP1, TBP, POLR2A
97	-9874.0	MIR2116	LDHAL6B	-25679.0	0.38	5	101	chr15:59473285-59473385	0		2		81	0	MAFK, POLR2A
98	10728.5	SNX10	LOC441204	-28434.5	-0.33	6	512	chr7:26414417-26414928	0		2		0	0
99	50892.5	PLEKHO2	ANKDD1A	-19126.5	0.31	5	344	chr15:65184802-65185145	0		3		327	0	BCLAF1, CEBPB, SPI1, MAZ, EBF1, EGR1, NR3C1, MYC, TBL1XR1, SRF, MAX, MXI1, BHLHE40, WRNIP1, POLR2A
100	32841.5	IL1F10	IL1RN	-12733.5	0.39	5	178	chr2:113862647-113862824	0		1	IL1A , IL1B , IL36G , IL36B , IL1RN	0	0	ATF1, JUND, FOS, JUN, JUNB
101	21222.5	HCCAT5	C16orf47	30876.5	0.33	6	232	chr16:73147354-73147585	0		1		410	0	FOS, JUND, USF2, CEBPB, MYC, POLR2A, MAX, STAT3, TCF7L2, GTF2F1
102	-74569.5	CLSTN1	CTNNBIP1*	11162.5	0.32	5	196	chr1:9959056-9959251	0		1		0	0	STAT3, FOS
103	5345.5	RIPK1*	BPHL	-36206.5	0.36	5	296	chr6:3082255-3082550	0		2		118	45	SPI1
104	12287.0	CBL*	MIR6756	94450.0	0.30	5	215	chr11:119089165-119089379	0		2		0	0	CEBPB, JUNB, FOSL2, FOSL1, FOS, JUN, MYC, STAT3, SIN3AK20, JUND, GATA2, MAFK, POLR2A, EP300
105	-420543.0	LINC01108	JARID2-AS1	-539977.0	0.42	5	375	chr6:14706041-14706415	0		1		41	0
106	50060.0	PIAS4	ZBTB7A*	9008.0	0.33	5	85	chr19:4057766-4057850	0		3	CCDC94 , ZBTB7A	0	0	SP1, POLR2A
107	49188.5	NENF	LOC101929565	-63618.5	0.31	4	362	chr1:212655236-212655597	0		1	ATF3 , ATF3 , ATF3	0	0	ESR1, TFAP2A, TFAP2C
108	-70911.5	DIRC3	MIR6809	73123.5	0.32	5	128	chr2:218692164-218692291	0		2		185	0	MAFK, MAFF, SPI1, ESR1, RCOR1, TBP, ZBTB7A, CBX3, NR2F2, GATA2, JUND, MYC, GATA1, POLR2A
109	388390.0	FOXB1	ANXA2*	5375.0	0.35	4	313	chr15:60684654-60684966	0		3		0	0	RUNX3, STAT3, FOS, HDAC2, BATF, CEBPB, SIN3AK20, POLR2A
110	143484.5	TCF7L2*	HABP2	-457096.5	0.31	4	288	chr10:114853349-114853636	0		1		80	0	GTF3C2, BATF, USF1, EBF1, RUNX3, FOS, BCL11A, MYC, STAT3, MYBL2, MEF2A, EP300, JUN, FOSL2, ARID3A, TCF12, JUNB, SIN3AK20, IRF4, JUND, ATF3, POLR2A, GABPA, HDAC2, FOXA2, FOXA1, BCL3, REST, TEAD4, KAP1, TCF7L2, MBD4, GATA2, NFIC
111	387668.5	FOXB1	ANXA2*	6096.5	0.32	4	282	chr15:60683948-60684229	0		3		0	0	EP300, TFAP2C, POLR2A, NR3C1
112	1505.0	RAB37*	MIR3615	-9890.0	-0.31	6	353	chr17:72734684-72735036	0		3	DNAI2 , CD300A , CD300LB , SLC9A3R1 , CD300LF , RAB37 , RAB37	0	0	MAX, MAZ, EGR1, GABPA, MYC, SP1, RELA, CHD2, EP300, EBF1, POU2F2, CEBPB, FOXA2, HDAC2, MTA3, FOXA1, HNF4A, TCF12, NFIC, SIN3A, SIN3AK20, WRNIP1, POLR2A, BCL3, FOSL2
113	389063.5	FOXB1	ANXA2*	4701.5	0.31	4	308	chr15:60685330-60685637	0		3		266	0	GABPA, JUNB, ARID3A, FOS, YY1, TEAD4, TAF1, FOXA1, ESR1, NR3C1, FOXA2, SIX5, MYBL2, HNF4G, HNF4A, BCL3, RXRA, SP1, EGR1, STAT1, RAD21, FOSL2, REST, USF1, ELF1, CREB1, GATA2, NFIC, MYC, GATA3, FOXP2, CHD2, RFX5, TCF12, ZBTB33, SMC3, JUND, TBP, BRCA1, RCOR1, HDAC2, SIN3AK20, MXI1, CEBPD, GTF2F1, ZNF217, MAX, CEBPB, JUN, EP300, STAT3, ATF3, MBD4, ELK4, PML, MAFF, E2F1, KAP1, NFYB, TCF7L2, MAFK, POLR…
114	-969.5	MIR5094	AP3S2*	42694.5	0.30	4	206	chr15:90394820-90395025	0		3	ZNF710 , CIB1 , ANPEP	0	89	NFIC, BATF, JUN, IRF4, JUND, MEF2A, FOS
		* DMR host gene
