# Supplementary material for: Epigenetic dynamics of monocyte-to-macrophage differentiation
Source: Epigenetics Chromatin. 2016 Jul 29;9:33. doi: 10.1186/s13072-016-0079-z (PMC4967341; doi:10.1186/s13072-016-0079-z)
Supplement: Supplementary file 8 — 10.1186/s13072-016-0079-z (Tab 1) Gene Ontology analysis of genes that are associated with DMRs. (Tab 2) DMR associated genes that belong to an identified GO category and that were used for the GREAT analysis. [file 13072_2016_79_MOESM8_ESM.xlsx]

## Sheet: GO analysis
# Term Name	Binom Rank	Binom Raw P-Value	Binom FDR Q-Val	Binom Fold Enrichment	Binom Observed Region Hits	Binom Region Set Coverage	Hyper Rank	Hyper FDR Q-Val	Hyper Fold Enrichment	Hyper Observed Gene Hits	Hyper Total Genes	Hyper Gene Set Coverage
Fc-gamma receptor signaling pathway involved in phagocytosis	35	2.33872e-05	0.00697606	8.38855	7	0.0614035	11	0.0136868	8.8054	7	71	0.0346535
Fc receptor mediated stimulatory signaling pathway	36	2.3507e-05	0.00681702	8.38177	7	0.0614035	14	0.0118002	8.6831	7	72	0.0346535
Fc-gamma receptor signaling pathway	37	2.35658e-05	0.00664939	8.37846	7	0.0614035	14	0.0118002	8.6831	7	72	0.0346535
Ras protein signal transduction	49	5.19873e-05	0.0110765	5.36885	9	0.0789474	18	0.0166067	5.74148	9	140	0.0445545
phagocytosis	63	0.0001385	0.0229515	5.3617	8	0.0701754	39	0.046322	5.14025	8	139	0.039604
fibroblast growth factor receptor signaling pathway	38	2.53906e-05	0.00697574	4.69605	11	0.0964912	16	0.0106342	5.44585	10	164	0.0495049
cellular response to fibroblast growth factor stimulus	28	1.29493e-05	0.00482825	4.60562	12	0.105263	6	0.0122122	5.36847	11	183	0.0544555
response to fibroblast growth factor stimulus	29	1.33588e-05	0.00480916	4.59106	12	0.105263	7	0.0110255	5.3393	11	184	0.0544555
Fc receptor signaling pathway	45	4.47599e-05	0.0103843	4.05229	12	0.105263	42	0.0496592	4.04126	10	221	0.0495049
regulation of body fluid levels	23	8.99112e-06	0.00408119	3.02255	20	0.175439	38	0.042908	2.66603	18	603	0.0891089
immune response	31	1.53791e-05	0.0051793	2.50265	25	0.219298	32	0.0386639	2.17245	27	1110	0.133663
cellular response to endogenous stimulus	48	5.04312e-05	0.0109688	2.3303	25	0.219298	5	0.00534874	2.84071	25	786	0.123762
regulation of cellular component organization	6	1.32281e-07	0.000230169	2.2706	41	0.359649	4	0.00568898	2.29332	36	1402	0.178218
immune system process	26	1.11602e-05	0.00448123	2.05545	36	0.31579	13	0.0126631	1.99691	40	1789	0.19802
negative regulation of cellular metabolic process	22	7.12529e-06	0.00338127	2.03527	38	0.333333	22	0.0195867	2.06011	34	1474	0.168317
regulation of transport	51	5.91529e-05	0.012109	2.01909	32	0.280702	27	0.0364501	2.12647	29	1218	0.143564
Gene ontology (GO) analysis of genes that are associated with DMRs.

## Sheet: GREAT target genes
	base mean	log2FC	adjusted p-value (red: p<0.05)
NCS1	1845.73	7.52096	6.91273e-40
ACP5	61149.8	5.18131	4.29246e-37
CDKN2B	2183.27	5.05935	1.51595e-34
DUSP1	8516.2	-4.42631	1.05576e-23
PPARG	3275.62	3.82742	1.61391e-13
MAPK13	2420.98	3.5865	3.20936e-13
SMAD7	1472.29	-3.22403	7.00324e-13
PDGFA	325.329	3.66909	8.40558e-10
CTSB	294992	2.81795	9.67575e-10
SPIB	59.7781	-4.33268	2.42159e-09
KLF11	5211.42	-2.028	5.80802e-07
SLC9A3R1	1486.77	-2.47337	8.3047e-07
PRKAR1B	317.64	2.72735	1.4198e-06
BCOR	1919	-1.91571	2.87671e-06
CD300E	9325.53	-4.77935	4.72143e-06
AICDA	75.8646	3.15564	7.52804e-06
JARID2	7043.46	-2.21367	8.07454e-06
LGALS3	55272.4	2.03307	1.023e-05
VWF	734.576	2.34171	1.83571e-05
GSN	34119	2.42994	1.84486e-05
CDKN2A	141.863	3.07344	7.02357e-05
SYNE3	1728.07	-1.54077	0.000120367
KLF9	1842.1	-1.74579	0.000159593
UTRN	19991.7	-1.93779	0.000405542
TCF7L2	564.494	-1.79968	0.00119836
RHOB	1290.97	-1.73159	0.00243334
LIMK1	6461.86	1.7232	0.00253433
ITGB1BP1	3976.02	1.54775	0.00275429
SGK1	48349.4	1.21439	0.00476317
IL1RN	9845.56	2.08679	0.00571481
MERTK	2570.28	1.25442	0.00608638
ANXA2	30442.7	1.37078	0.00673343
NUP50	3726.53	-1.15263	0.00947116
ZBTB7A	2122.91	-1.3881	0.0112924
CIRBP	7500.82	-1.09467	0.0131708
ELMO1	2869.8	-1.05979	0.020772
GNA13	17375.3	-1.02241	0.0341755
RPS24	28258	-0.943361	0.0379303
AGO2	2090.91	-1.0826	0.0433614
AATK	484.688	-1.47629	0.063406
FGR	26904	-0.93547	0.0765844
PRKAG2	2486.06	-0.945669	0.0768755
FAM20C	4138.77	1.1885	0.0794828
SERPINF2	206.67	1.09949	0.0838395
SBNO2	2531.44	-1.02238	0.0915548
DPYSL2	19410.9	0.678672	0.118245
APBB2	595.889	1.94883	0.130684
SNX10	4757.53	-0.783744	0.13218
PID1	2652.06	-0.920709	0.161168
RHEB	1230.32	0.686958	0.204828
DTNBP1	628.578	0.651899	0.244156
HSP90AA1	20203	0.593297	0.269239
CTNNBIP1	1418.49	-0.64455	0.271481
HMG20B	3617.13	0.725379	0.272802
ATF3	5995.85	0.676218	0.284448
IFNGR1	17721.6	-0.497458	0.337378
LRSAM1	1108.89	0.553945	0.344968
BAIAP2	1365.22	0.472633	0.370612
MAD1L1	2283.15	0.451427	0.389712
RAB14	5357.97	0.442077	0.404433
CD83	15858.9	-0.464927	0.457492
ARID5B	1363.71	0.508492	0.475637
TBC1D14	9085.72	0.349161	0.509393
PIK3CB	3948.13	0.312687	0.554573
ZFHX3	4087.81	-0.341339	0.562548
YRDC	803.879	-0.373492	0.567396
SKAP2	5912.29	-0.346925	0.579335
RTKN2	12.4074	0.629678	0.673122
GLRX5	846.498	0.259672	0.722676
S100A11	10670.6	0.21273	0.727565
TNRC6C	429.945	0.23347	0.747123
MPV17L	56.0513	0.54648	0.761202
SRC	4056.73	0.177673	0.772699
MAFF	2975.86	0.222796	0.777743
IFI6	1845.48	0.228183	0.79007
RAPGEF1	15938.5	0.152876	0.821732
APRT	3175.97	-0.157653	0.822166
HDAC5	2598.25	-0.132724	0.854804
SOCS4	1630.84	-0.117917	0.856229
ADIPOR2	3666.38	0.0981986	0.873295
SLC16A3	7384.57	-0.0960018	0.873696
ITGB2	115523	0.112015	0.892473
CBL	10507.4	-0.0825738	0.894624
RIPK1	2709.27	0.0780752	0.904643
CLEC4E	2203.41	-0.0805642	0.918896
DYNC1H1	31086.8	0.00406072	0.995104
YWHAQ	6821.42	0.00117724	0.998833
ADCY8	4.30188	2.41102	NA
C15ORF31	0	NA	NA
FGF21	0.0910157	0.11435	NA
FOXB1	1.09866	0.681533	NA
IL1F10	0.292545	0.261204	NA
NNAT	1.459	-0.0357574	NA
TNP1	0	NA	NA
WISP1	0.949153	0.86065	NA
