# Supplementary material for: Epigenetic dynamics of monocyte-to-macrophage differentiation
Source: Epigenetics Chromatin. 2016 Jul 29;9:33. doi: 10.1186/s13072-016-0079-z (PMC4967341; doi:10.1186/s13072-016-0079-z)
Supplement: Supplementary file 11 — 10.1186/s13072-016-0079-z Overview over the donors and sample nomenclature used in the analyses presented in the manuscript. [file 13072_2016_79_MOESM11_ESM.xlsx]

## Sheet: Sheet1
			Hm03	Hm04	Hm05	Hm06	Hm10	Hm15	Hu2	Hu3
Whole genome	RNA-seq	mRNA	1		1
		miRNA	1		1
	ChIP-seq	H3K27ac	1		1
		H3K4me3	1		1
		H3K4me1	1		1
		H3K36me3	1		1
		H3K9me3	1		1
		H3K27me3	1		1
	BS-seq		1		1
	NOMe-seq				1
Targeted*	BS-seq		10	10	10	10
	BS-seq	time course (7 time points)				10
	BS-seq	inhibitor experiments						1	1	1
	NOMe-seq	time course (7 time points)					5
	BS + oxBS-seq	time course (≥ 6 time points)				2	2
* numbers refer to the number of tested loci
DEEP sample nomenclature
field	abbreviation	explanation
species	H	human
sex	m/f/u	male/female/unknown
organ	Bl	blood
cell type	Mo/Ma	monocyte/macrophage
disease / status	Ct/TO/TE	control/treated oxLDL/treated eLDL (treated cells are not subject of the current manuscript)
